# Supplementary material for: Short- and Long-Term Effects of DBS on Gait in Parkinson's Disease
Source: Front Neurol. 2021 Oct 8;12:688760. doi: 10.3389/fneur.2021.688760 (PMC8531078; doi:10.3389/fneur.2021.688760)
Supplement: Supplementary file 1 [file Table_1.XLS]

## Sheet: List1
Name	Gender	Age	Disease duration	DBS surgery	Date of exam.	months after DBS		UPDRS I	item 1	item 2	item 3	item 4	UPDRS II	item 5	item 6	item 7	item 8	item 9	item 10	item 11	item 12	ite 13	item 14	item 15	item 16	item 17	GABS I	UPDRS III.	18 speech	item 19	it. 20a	20b rest tremor RH	20c rest tremor LH	20d rest tremor RF	20e rest tremor LF	21a ac, tremor R	21b action tremor L	22a rig. neck	22b rig. R UE	22c rig. L UE	22d rig. R LE	22e rig. L LU	23a	23b	24a	24b	25a	25b	26a
S1	M	72	22	1/07	8/Feb/08	12	0	0	0	0	0	0	5	1	0	0	1	0	1	1	0	0	0	1	0	0	4	32	2	1	0	0	0	0	0	0	0	3	1	2	1	1	2	2	1	1	2	1	2
S2	M	61	6	10/06	25/jan/08	15	0	1	1	0	0	0	13	2	2	1	3	0	0	0	1	0	2	0	2	0	5	28	2	1	0	2	0	0	0	2	1	3	1	2	1	1	0	1	1	1	1	2	1
S3	M	62	12	10/06, 9/07	9/May/08	11	0	4	1	1	1	1	9	1	0	0	2	1	1	1	1	0	1	1	0	0	3	3	0	0	0	0	0	0	0	1	0	0	0	0	0	0	1	0	0	0	0	1	0
S4	M	56	14	12/05	29/jan/08	26	0	0	0	0	0	0	10	0	1	0	1	0	1	0	1	2	1	2	1	0	8	35	1	2	0	1	2	1	0	1	1	2	0	1	0	1	2	3	2	1	2	2	1
S5	F	62	14	11/05	15/feb/08	27	0	1	0	0	1	0	7	2	0	1	1	1	0	0	0	2	0	0	0	0	4	33	2	2	0	0	0	0	0	1	1	3	1	2	0	1	2	2	2	2	2	2	1
S6	M	50	10	3/07	6/May/08	13	0	2	0	0	1	1	5	1	1	0	1	0	0	0	1	0	0	1	0	0	2	12	1	1	0	0	0	0	0	0	0	1	1	2	1	2	0	1	0	0	0	1	0
S7	M	65	15	6/07	29/Apr/08	11	0	2	0	1	0	0	9	0	0	0	2	1	1	0	0	1	2	1	1	0	5	30	1	0	0	0	0	0	0	0	0	2	2	2	2	1	2	3	1	2	1	2	1
S8	M	42	11	5/05,6/07	25/Apr/08	11	0	0	0	0	0	0	1	0	0	0	0	0	0	0	0	0	0	0	1	0	2	19	1	1	0	0	1	0	0	0	1	2	1	2	1	2	0	1	0	0	1	1	0
L1	F	68	27	11/03	8/JAN/08	51	1	2	0	0	1	1	4	1	0	0	1	0	0	0	0	1	0	1	0	0	2	18	1	0	0	0	0	0	0	0	0	1	1	2	0	1	1	2	1	2	1	1	0
L2	M	62	10	11/03	18/Jan/08	51	1	3	1	0	1	1	8	1	0	1	1	0	0	1	0	1	2	0	1	0	10	22	1	2	0	0	0	0	0	1	1	1	2	2	1	1	0	2	0	1	0	1	1
L3	M	48	11	7/02	12/Feb/08	72	1	2	0	0	1	1	17	3	0	2	1	1	2	1	3	0	1	1	1	1	7	42	2	1	0	2	1	0	0	1	0	2	2	1	1	1	3	2	3	3	3	2	2
L4	M	56	23	3/03	22/APr /08	56	1	5	1	2	1	1	19	3	3	0	2	1	1	2	2	0	2	3	0	0	16	28	2	3	0	0	0	0	0	0	0	0	0	1	0	0	1	1	0	1	1	1	1
L5	M	81	18	7/02	20/May/08	70	1	3	2	1	0	0	20	2	1	1	3	3	2	3	1	1	1	2	1	0	13	29	2	2	0	0	0	0	0	0	0	3	1	0	0	0	2	2	2	1	2	2	1
L6	F	61	15	8/01	28/APr/O8	83	1	2	0	0	1	1	13	0	0	2	2	1	0	0	2	2	3	1	0	0	15	13	2	2	0	0	0	0	0	0	0	2	0	0	0	0	0	1	1	1	0	0	0
L7	M	56	14	10/02	8/Apr/08	70	1	0	0	0	0	0	11	1	2	0	3	0	1	1	0	1	0	2	0	0	2	22	1	2	0	0	0	0	0	0	0	2	2	1	1	0	1	2	1	1	1	2	1
L8	M	50	17	8/2000	2/May/08	92	1	4	1	0	2	1	17	2	2	2	1	2	1	1	2	1	1	2	0	0	7	32	2	1	0	0	0	0	0	0	1	2	2	2	2	1	2	1	2	1	1	1	2
L9	F	71	18	9/03	10/jun/08	57	1	2	0	0	1	1	22	2	3	2	2	2	2	1	2	1	3	2	0	0		43	3	3	0	0	0	0	0	0	0	2	0	1	0	1	3	3	2	2	3	3	2
L10	M	64	18	3/02	3/Jun/08	74	1	5	1	0	2	2	27	2	3	2	2	2	2	2	1	4	3	3	1	0	21	34	2	3	0	0	0	0	0	1	0	1	1	0	0	0	2	3	2	3	3	3	0
[truncated: 134 more columns]
